# Supplementary material for: Gas-Sensing Performance of Metal Oxide Heterojunction Materials for SF6 Decomposition Gases: A DFT Study
Source: Int J Mol Sci. 2024 Jul 23;25(15):8009. doi: 10.3390/ijms25158009 (PMC11311645; doi:10.3390/ijms25158009)
Supplement: Supplementary file 1 [file ijms-25-08009-s001.zip]

Archive with 1 entries (1 files):
- ijms-3054736-supplementary.pdf
